# Supplementary material for: Association between Harmful and Addictive Perceptions of E-Cigarettes and E-Cigarette Use among Adolescents and Youth—A Systematic Review and Meta-Analysis
Source: Children (Basel). 2022 Oct 31;9(11):1678. doi: 10.3390/children9111678 (PMC9689130; doi:10.3390/children9111678)
Supplement: Supplementary file 1 [file children-09-01678-s001.zip]

Archive with 1 entries (1 files):
- children-1928190-supplementary.pdf
